# Supplementary material for: Identification of periodic attractors in Boolean networks using a priori information
Source: PLoS Comput Biol. 2022 Jan 14;18(1):e1009702. doi: 10.1371/journal.pcbi.1009702 (PMC8803189; doi:10.1371/journal.pcbi.1009702)
Supplement: S2 File — (ZIP) [file pcbi.1009702.s002.zip]

Archive with 10 entries (9 files):
- comp_exp/
- comp_exp/attprior_v0.c
- comp_exp/clean_boolnet.py
- comp_exp/gen_initval.r
- comp_exp/gen_random_network.r
- comp_exp/length.r
- comp_exp/length_weinstein.r
- comp_exp/README.txt
- comp_exp/rm_header.sh
- comp_exp/total_length.r
