# Supplementary material for: Identification of periodic attractors in Boolean networks using a priori information
Source: PLoS Comput Biol. 2022 Jan 14;18(1):e1009702. doi: 10.1371/journal.pcbi.1009702 (PMC8803189; doi:10.1371/journal.pcbi.1009702)
Supplement: S2 File — (ZIP) [file pcbi.1009702.s002.zip › comp_exp/clean_boolnet.py]

import sys
import re
import glob

def main():
    args = sys.argv
    dpath = args[1]
    files = glob.glob(dpath + "/*.boolnet")
    for file in files:
        fin = open(file, 'r')
        boolnet = clean_boolnet(fin)
        fin.close()
        fout = open(file, 'w')
        fout.write(boolnet)
        fout.close()

def clean_boolnet(fin):
    boolnet = ""
    for line in fin:
        boolnet_tmp = re.sub(r'\!Gene(\d+)', r'!(Gene\1)', line)
        boolnet_tmp = re.sub(r'^Gene(\d+),\s+(.*)$', r'Gene\1, (\2)', boolnet_tmp)
        boolnet += boolnet_tmp
    return boolnet

if __name__ == "__main__":
    main()
