# Supplementary material for: Identification of periodic attractors in Boolean networks using a priori information
Source: PLoS Comput Biol. 2022 Jan 14;18(1):e1009702. doi: 10.1371/journal.pcbi.1009702 (PMC8803189; doi:10.1371/journal.pcbi.1009702)
Supplement: S2 File — (ZIP) [file pcbi.1009702.s002.zip › comp_exp/gen_initval.r]

library(BoolNet, quietly=T)
library(getopt, quietly=T)

spec <- matrix(c(
  "help",      "h", 0, "logical",   "show this help", 
  "idir",      "i", 2, "character", "[required] input directory",
  "odir",      "o", 2, "character", "[required] output directory"
), ncol=5, byrow=T)

opt <- getopt(spec)
if(!is.null(opt$help)){
  cat(getopt(spec, usage=T))
  quit(status=1)
}

main <- function(){
  set.seed(0)
  idir <- opt$idir
  odir <- opt$odir
  dir.create(odir, showWarnings=F, recursive=T)
  nets <- list.files(idir, full.names=T)
  nets.fnames <- list.files(idir)
  print(odir)
  for(i in 1:length(nets)){
    net.boolnet <- loadNetwork(file=nets[i])
    net.attract <- getAttractors(net.boolnet, method="sat.exhaustive")
    net.attseq <- getAttractorSequence(net.attract, 1)[1,]  # the 1st state in the 1st attractor
    net.prob <- rep(1.0, length(net.boolnet$genes))
    net.initval <-  c(as.vector(net.boolnet$genes), as.vector(as.matrix(net.attseq)), net.prob)
    net.initval <- matrix(net.initval, ncol=3, byrow=F)
    print(sub("boolnet", "initval", nets.fnames[i]))
    write.table(net.initval, file=paste(odir, sub("boolnet", "initval", nets.fnames[i]), sep="/"), quote=F, row.names=F, col.names=F, sep="\t")
  }
}

main()
