# Supplementary material for: Identification of periodic attractors in Boolean networks using a priori information
Source: PLoS Comput Biol. 2022 Jan 14;18(1):e1009702. doi: 10.1371/journal.pcbi.1009702 (PMC8803189; doi:10.1371/journal.pcbi.1009702)
Supplement: S2 File — (ZIP) [file pcbi.1009702.s002.zip › comp_exp/gen_random_network.r]

library(BoolNet, quietly=T)
library(getopt, quietly=T)

spec <- matrix(c(
  "help",      "h", 0, "logical",   "show this help", 
  "m",         "m", 2, "integer", "[required] the total number of networks", 
  "n",         "n", 2, "integer", "[required] the total number of genes in the network", 
  "k",         "k", 2, "integer", "[required] the maximum number of genes in the input of a function.", 
  "odir",      "o", 2, "character", "[required] output directory"
), ncol=5, byrow=T)

opt <- getopt(spec)
if(!is.null(opt$help)){
  cat(getopt(spec, usage=T))
  quit(status=1)
}

main <- function(){
  set.seed(99)
  m <- as.integer(opt$m)
  n <- as.integer(opt$n)
  k <- as.integer(opt$k)
  odir <- opt$odir
  odir.sub <- paste0(odir, "/n-", n, "_k-", k)
  odir.net <- paste0(odir.sub, "/boolnet.orig")
  odir.net2 <- paste0(odir.sub, "/boolnet")
  dir.create(odir.net, recursive=T, showWarnings=F)
  dir.create(odir.net2, recursive=T, showWarnings=F)  
  pdf(file=paste(odir.sub, "network_wirings.pdf", sep="/"))
  for(i in 1:m){
    net <- generateRandomNKNetwork(n=n, k=k)
    net.name <- paste0("net-", formatC(i, width=log10(m)+1, flag="0"))
    fpath <- paste(odir.net, "/", net.name, ".boolnet", sep="")
    fpath2 <- paste(odir.net2, "/", net.name, ".boolnet", sep="")
    saveNetwork(net, file=fpath, generateDNFs=T)
    saveNetwork(net, file=fpath2, generateDNFs=T)
    plotNetworkWiring(net, vertex.color="darkcyan", vertex.label.color="white")
  }
  dev.off()
}

main()
