# Supplementary material for: Identification of periodic attractors in Boolean networks using a priori information
Source: PLoS Comput Biol. 2022 Jan 14;18(1):e1009702. doi: 10.1371/journal.pcbi.1009702 (PMC8803189; doi:10.1371/journal.pcbi.1009702)
Supplement: S2 File — (ZIP) [file pcbi.1009702.s002.zip › comp_exp/length_weinstein.r]

library(BoolNet)
seed <- as.numeric(commandArgs(trailingOnly=TRUE)[1])
set.seed(seed)
net <- loadNetwork("2017_Weinstein_fullMod_sorted.boolnet")
initial_state <- sample(c(0,1), size = length(net$genes), replace = T)
res <- getPathToAttractor(net, initial_state)
total_len <- dim(res)[1]
last_state <- as.vector(as.matrix(res[total_len, ]))
next_state <- as.vector(stateTransition(net, last_state))
for (i in 1:total_len) {
  if (sum(next_state != as.vector(as.matrix(res[i, ]))) == 0) {
    len_traj <- i
    break
  }
}
period <- total_len - len_traj + 1
len_traj <- dim(getPathToAttractor(net, initial_state))[1]
cat(paste(len_traj, '\t', period, '\n'))
