# Supplementary material for: Identification of periodic attractors in Boolean networks using a priori information
Source: PLoS Comput Biol. 2022 Jan 14;18(1):e1009702. doi: 10.1371/journal.pcbi.1009702 (PMC8803189; doi:10.1371/journal.pcbi.1009702)
Supplement: S2 File — (ZIP) [file pcbi.1009702.s002.zip › comp_exp/README.txt]

This file shows the usage of scripts for the computational experiments of 
"Identification of periodic attractors in Boolean networks using a priori information".

[Update]
- "attcellcycle.c" has been renamed to "attprior_v0.c".
- The STEP 2 of Experiment 1 has been simplified.
- Experiments 2 and 3 have been added.

=======================================================================================
Experiment 1: The number of expected trials in synthetic random networks
=======================================================================================
[STEP 1] Generate random N-K networks

[Options]
-m: The number of networks.
-n: The number of nodes in each network.
-k: The maximum indegree.
-o: Path to the output directory.

[Example usage]
Rscript gen_random_network.r -m 1 -n 5 -k 2 -o output

[Output]
output/n-5_k-2/boolnet:
	Contains files describing Boolean rules (This file is modified in the following procedure).
output/n-5_k-2/boolnet.orig:
	Contains files describing Boolean rules.
output/n-5_k-2/network_wirings.pdf
	Figures of the generated networks.

---------------------------------------------------------------------------------------
[STEP 2] Generating initial states of network

[Options]
-i: Path to the input directory.
-o: Path to the output directory.

[Example Usage]
Rscript gen_initval.r -i output/n-5_k-2/boolnet -o output/n-5_k-2/initval

[Output]
output/n-5_k-2/initval
	Contains attractor information.
	Note that the probabilities here are just formal and will not used in this test experiment.
	The probabilities are automatically changed from 0.7 to 0.9 in STEP 6.

----------------------------------------------------------------------------------------
[STEP 3] Clean BoolNet format

[Example Usage]
python clean_boolnet.py output/n-5_k-2/boolnet

[Output]
output/n-5_k-2/boolnet/net-1.boolnet
	'net-1.boolnet' was modified.

-----------------------------------------------------------------------------------------
[STEP 4] Remove header line of BoolNet format

[Example Usage]
./rm_header.sh output/n-5_k-2/boolnet

[Output]
output/n-5_k-2/boolnet/net-1.boolnet
	'net-1.boolnet' was modified.

-----------------------------------------------------------------------------------------
[STEP 5] Compile attractor detection program 'attprior_v0'.

[Example Usage]
gcc attprior_v0.c -lm -o attprior_v0


-----------------------------------------------------------------------------------------
[STEP 6] Detect attractors starting from the given initial state

[Options]
1st argument: Input Boolean network.
2nd argument: Input initial state. 
3rd argument: Temporary output directory.
4th argument: Random seed.

[Example Usage]
mkdir -p output/n-5_k-2/tmp
./attprior_v0 output/n-5_k-2/boolnet/net-1.boolnet output/n-5_k-2/initval/net-1.initval output/n-5_k-2/tmp/net-1_0.tmp 0


=============================================================================================
Experiment 2: The lengths of trajectories of synthetic random networks and the Weinstein model
=============================================================================================
[STEP 1] Simulate Boolean networks and measure the lengths of trajectories of random BN

[Options]
1st argument: Number of nodes.
2nd argument: Indegree
3rd argument: Random seed

[Example Usage]
Rscript length.r 10 2 0 > length_n10_k2_s0.txt

[Output]
length_n10_k2_s0.txt
(1st column: The length of trajectory, 2nd column: The period length)

----------------------------------------------------------------------------------------------
[STEP 2] Simulate Boolean networks and measure the lengths of trajectories of the angiogenesis network

[Data]
The angiogenesis network can be downloaded from the following URL.
https://github.com/NathanWeinstein/Angiogenesis-Model/blob/master/angiofull.net

In this paper, we modified the original network for the computational experiments as follows.
  - Change the order of components according to the order in the "2017_Weinstein_fullMod_setON_initVals_sorted_1_p070.txt" in "network_exp.zip".
  - Change the nodes with fixed values to the nodes with self-loops for convenience.
  - Save the modified network in BoolNet format as a text file titled "2017_Weinstein_fullMod_sorted.boolnet".

[Options]
1st argument: Random seed

[Example Usage]
Rscript length_weinstein.r 0 > length_weinstein_s0.txt

[Output]
length_weistein_s0.txt
(1st column: The length of trajectory, 2nd column: The period length)


=============================================================================================
Experiment 3: The total lengths of trajectories required to reach the target attractors
=============================================================================================
[STEP 1] Simulate Boolean networks and measure the total lengths of trajectories

[Options]
-n: Number of nodes
-k: Indegree
-p: Prior probability
-s: Random seed

[Example Usage]
Rscript total_length.r -n 10 -k 2 -p 0.9 -s 0 > total_n10_p90_k2_0.txt

[Output]
total_n10_p90_k2_0.txt
(1st column: Random, 2nd column: Attapriori)
