# Supplementary material for: Identification of periodic attractors in Boolean networks using a priori information
Source: PLoS Comput Biol. 2022 Jan 14;18(1):e1009702. doi: 10.1371/journal.pcbi.1009702 (PMC8803189; doi:10.1371/journal.pcbi.1009702)
Supplement: S2 File — (ZIP) [file pcbi.1009702.s002.zip › comp_exp/rm_header.sh]

#!/bin/sh

for file in `find $1 -name "*.boolnet"`;
do
    echo {$file};
    echo "$(grep -v '^targets,' ${file})" > ${file}
done
