# Supplementary material for: Identification of periodic attractors in Boolean networks using a priori information
Source: PLoS Comput Biol. 2022 Jan 14;18(1):e1009702. doi: 10.1371/journal.pcbi.1009702 (PMC8803189; doi:10.1371/journal.pcbi.1009702)
Supplement: S2 File — (ZIP) [file pcbi.1009702.s002.zip › comp_exp/total_length.r]

library(BoolNet, quietly = T)
library(getopt, quietly = T)

spec <- matrix(c(
  "help", "h", 0, "logical", "show this help", 
  "n",    "n", 2, "numeric", "[required] The size of network.", 
  "k",    "k", 2, "numeric", "[required] The size of indegree.",
  "p",    "p", 2, "numeric", "[required] The prior probability.",
  "s",    "s", 2, "numeric", "[required] Random seed."
), ncol = 5, byrow = T)

opt <- getopt(spec)
if (!is.null(opt$help)) {
  cat(getopt(spec, usage = T))
  quit(status = 1)
}

modify_init_vals <- function(att, p) {
  mod_att <- att
  for (i in 1:length(mod_att)) {
    if (runif(1) > p) {
      mod_att[i] <- 1 - mod_att[i]
    }
  }
  return(mod_att)
}

combi <- function(n, r, i) {
  if(i < 1 | i > choose(n,r)) stop("'i' must be 0 < i <= n!/(n-r)!")
  largestV <- function(n, r, i) {
    v <- n
    while(choose(v,r) >= i) v <- v-1
    return(v)
  }
  res <- rep(NA,r)
  for(j in 1:r) {
    res[j] <- largestV(n,r,i)
    i <- i-choose(res[j],r)
    n <- res[j]
    r <- r-1
  }
  res <- res + 1
  return(res)
}

attapriori <- function(state, n_trials) {
  n <- length(state)
  total <- 1
  for (k in 1:n) {
    c <- choose(n, k)
    if (total + c > n_trials) {
      break
    }
    total <- total + c
  }
  r <- k
  i <- n_trials - total + 1
  mod <- combi(n, r, i)
  for (m in mod) {
    state[m] <- 1 - state[m]
  }
  return(state)
}

simulate <- function(net, initial_state, att, method) {
  len <- 0
  find_att <- F
  input_state <- initial_state
  for (n_trials in 1:max_n_trials) {
    res <- getPathToAttractor(net, initial_state)
    total_len <- dim(res)[1]
    last_state <- as.vector(as.matrix(res[total_len, ]))
    next_state <- as.vector(stateTransition(net, last_state))
    for (i in 1:total_len) {
      if (sum(next_state != as.vector(as.matrix(res[i, ]))) == 0) {
        len <- len + i
        break
      }
    }
    for (j in i:total_len) {
      if (sum(att != as.vector(as.matrix(res[j, ]))) == 0) {
        find_att <- T
        break
      }
    }
    if (find_att) {
      break
    }
    if (method == 'random') {
      initial_state <- sample(0:1, size = length(net$genes), replace = T)
    } else if (method == 'apriori'){
      initial_state <- attapriori(input_state, n_trials)
    }
  }
  if (n_trials >= max_n_trials && find_att == F) {
    return(Inf)
  } else {
    return(len)
  }
}

n <- opt$n
k <- opt$k
p <- opt$p
s <- opt$s
set.seed(s)
max_n_trials <- 10000000
net <- generateRandomNKNetwork(n = n, k = k)
att <- getAttractors(net, method = "sat.exhaustive")
target_att <- getAttractorSequence(att, sample(1:length(att$attractors), 1))[1,]
target_att <- as.vector(as.matrix(target_att))
initial_state <- modify_init_vals(target_att, p)
random_state <- sample(0:1, size = n, replace = T)
n_states_random <- simulate(net, random_state, target_att, 'random')
cat(n_states_random)
cat('\t')
n_states_apriori <- simulate(net, initial_state, target_att, 'apriori')
cat(n_states_apriori)
cat('\n')
