# Supplementary material for: Identification of periodic attractors in Boolean networks using a priori information
Source: PLoS Comput Biol. 2022 Jan 14;18(1):e1009702. doi: 10.1371/journal.pcbi.1009702 (PMC8803189; doi:10.1371/journal.pcbi.1009702)
Supplement: S3 File — (ZIP) [file pcbi.1009702.s003.zip]

Archive with 9 entries (6 files):
- network_exp/
- network_exp/network_files/
- network_exp/network_files/2017_Weinstein_fullMod_setON_initVals_sorted_1_p070.csv
- network_exp/network_files/2019_Muenzner_initVals_p070070.csv
- network_exp/network_files/2017_Weinstein_fullMod_setON_initVals_sorted_1_p070.txt
- network_exp/network_files/2019_Muenzner_initVals_p070070.txt
- network_exp/README.txt
- network_exp/Rscript/
- network_exp/Rscript/network_simulation.R
