# Supplementary material for: Identification of periodic attractors in Boolean networks using a priori information
Source: PLoS Comput Biol. 2022 Jan 14;18(1):e1009702. doi: 10.1371/journal.pcbi.1009702 (PMC8803189; doi:10.1371/journal.pcbi.1009702)
Supplement: S3 File — (ZIP) [file pcbi.1009702.s003.zip › network_exp/network_files/2017_Weinstein_fullMod_setON_initVals_sorted_1_p070.csv]

VEGFCqqDp	0	1
VEGFAxxxP	0	1
ANG1	1	1
Oxygen	1	1
ShearStress	1	1
JAGp	0	1
DLL4p	0	1
WNT5a	0	1
WNT7a	0	1
FGF	1	1
IGF	0	1
BMP9	0	1
BMP10	0	1
TGFB1	0	1
VEGFCqqD	1	1
AMPATP	1	1
Actin	1	0.7
ACVR2A	1	1
ADAM10	1	1
AKT	1	0.7
ALK1	1	0.7
ALK5	1	0.7
AMPK	1	0.7
ANG2	1	0.7
AP1	1	0.7
ART1	1	0.7
ASFqqSF2	1	0.7
Axin2	1	0.7
AXL	1	0.7
Bcatenin	1	0.7
BG	1	0.7
BMPRII	1	1
BTrCP	0	1
Calcineurin	1	0.7
Calcium	1	0.7
Calmodulin	1	0.7
CDC42	1	0.7
cGMP	1	0.7
CLK1	1	0.7
CLK4	1	0.7
CSL	1	0.7
CyclinD1	1	0.7
DAAM1	1	0.7
DAG	1	0.7
DKK1	0	1
DLL4a	1	0.7
DSH	1	0.7
ENG	1	0.7
eNOS	1	0.7
ERK	1	0.7
ETS	1	0.7
FAK	1	0.7
FGFR2	1	0.7
FOXO1	1	0.7
FRS2a	1	0.7
FYN	1	0.7
FZD4qq5	1	0.7
FZD4qq7	1	0.7
FZD6	1	0.7
GqG11	1	0.7
GROUCHO	1	0.7
gSecretase	1	1
GSK3B	1	0.7
HEY1	1	0.7
HIF1	1	0.7
HIF2a	1	0.7
Integrin	1	0.7
IP3	1	0.7
JAGa	1	0.7
JNK	1	0.7
KLF2	1	0.7
Lactate	1	0.7
LEF1	1	0.7
LRP5qq6	1	0.7
LSD1	1	0.7
MEK	1	0.7
mir126	1	0.7
mTOR	1	0.7
NAD	1	0.7
NF1	1	0.7
NFAT	1	0.7
NICD	1	0.7
NO	1	0.7
NOTCH	1	0.7
Notch4	1	0.7
NRARP	1	0.7
NRP1	1	0.7
p38MAPK	1	0.7
PDGFB	1	0.7
PECAM1	1	0.7
PHDs	1	0.7
PI3K	1	0.7
PI3KR2	1	0.7
PIEZO1	1	0.7
PIP3	1	0.7
PKC	1	0.7
PKCB2	1	0.7
PLCg	1	0.7
PlGF	1	0.7
PTEN	1	0.7
RAC1	1	0.7
RAF1	1	0.7
RAS	1	0.7
RHEB2	1	0.7
RHO	1	0.7
ROR	1	0.7
sFRP1	0	1
sGC	1	1
SHP2	1	0.7
SIRT1	1	0.7
SMAD1	1	0.7
SMAD2	1	0.7
SMAD4	1	1
SMAD6	1	0.7
SPRED1	1	0.7
SRC	1	0.7
SRP55	1	0.7
STAT3	1	0.7
TAK1	1	0.7
TGFBRII	1	1
TIE1	1	0.7
TIE2	1	0.7
TRAF6	1	0.7
TRPV4	1	0.7
TSAd	1	0.7
TSC	1	0.7
VEcadherin	1	0.7
VegfA	1	0.7
VEGFAxxx	1	0.7
VEGFAxxxd	1	0.7
VEGFB	1	0.7
Vegfr1	1	0.7
VEGFR11	1	0.7
VEGFR12	1	0.7
VEGFR1s	1	0.7
Vegfr2	1	0.7
VEGFR22	1	0.7
VEGFR23	1	0.7
Vegfr3	1	0.7
VEGFR33	1	0.7
VEPTP	1	0.7
WNT11	1	0.7
