# Supplementary material for: Identification of periodic attractors in Boolean networks using a priori information
Source: PLoS Comput Biol. 2022 Jan 14;18(1):e1009702. doi: 10.1371/journal.pcbi.1009702 (PMC8803189; doi:10.1371/journal.pcbi.1009702)
Supplement: S3 File — (ZIP) [file pcbi.1009702.s003.zip › network_exp/network_files/2019_Muenzner_initVals_p070070.csv]

R0	0	0.7
R1	1	0.7
R2	0	0.7
R3	1	0.7
R4	0	0.7
R5	1	0.7
R6	0	0.7
R7	0	0.7
R8	0	0.7
R9	0	0.7
R10	0	0.7
R11	0	0.7
R12	1	0.7
R13	0	0.7
R14	0	0.7
R15	0	0.7
R16	0	0.7
R17	0	0.7
R18	1	0.7
R19	0	0.7
R20	0	0.7
R21	0	0.7
R22	0	0.7
R23	1	0.7
R24	1	0.7
R25	1	0.7
R26	1	0.7
R27	0	0.7
R28	0	0.7
R29	0	0.7
R30	0	0.7
R31	0	0.7
R32	0	0.7
R33	1	0.7
R34	1	0.7
R35	1	0.7
R36	1	0.7
R37	1	0.7
R38	1	0.7
R39	1	0.7
R40	1	0.7
R41	1	0.7
R42	1	0.7
R43	1	0.7
R44	1	0.7
R45	1	0.7
R46	1	0.7
R47	1	0.7
R48	1	0.7
R49	1	0.7
R50	1	0.7
R51	1	0.7
R52	1	0.7
R53	1	0.7
R54	1	0.7
R55	0	0.7
R56	1	0.7
R57	1	0.7
R58	1	0.7
R59	1	0.7
R60	1	0.7
R61	1	0.7
R62	1	0.7
R63	1	0.7
R64	1	0.7
R65	1	0.7
R66	1	0.7
R67	1	0.7
R68	1	0.7
R69	1	0.7
R70	0	0.7
R71	1	0.7
R72	0	0.7
R73	1	0.7
R74	1	0.7
R75	1	0.7
R76	1	0.7
R77	1	0.7
R78	0	0.7
R79	1	0.7
R80	1	0.7
R81	1	0.7
R82	0	0.7
R83	0	0.7
R84	1	0.7
R85	1	0.7
R86	1	0.7
R87	1	0.7
R88	1	0.7
R89	1	0.7
R90	0	0.7
R91	1	0.7
R92	0	0.7
R93	0	0.7
R94	1	0.7
R95	1	0.7
R96	0	0.7
R97	1	0.7
R98	0	0.7
R99	1	0.7
R100	1	0.7
R101	1	0.7
R102	1	0.7
R103	1	0.7
R104	1	0.7
R105	1	0.7
R106	1	0.7
R107	1	0.7
R108	0	0.7
R109	1	0.7
R110	0	0.7
R111	0	0.7
R112	1	0.7
R113	1	0.7
R114	1	0.7
R115	1	0.7
R116	1	0.7
R117	1	0.7
R118	1	0.7
R119	1	0.7
R120	1	0.7
R121	1	0.7
R122	1	0.7
R123	1	0.7
R124	1	0.7
R125	1	0.7
R126	1	0.7
R127	1	0.7
R128	1	0.7
R129	1	0.7
R130	1	0.7
R131	1	0.7
R132	1	0.7
R133	1	0.7
R134	1	0.7
R135	1	0.7
R136	1	0.7
R137	1	0.7
R138	1	0.7
R139	0	0.7
R140	1	0.7
R141	1	0.7
R142	0	0.7
R143	0	0.7
R144	0	0.7
R145	0	0.7
R146	1	0.7
R147	1	0.7
R148	1	0.7
R149	1	0.7
R150	1	0.7
R151	1	0.7
R152	0	0.7
R153	0	0.7
R154	1	0.7
R155	1	0.7
R156	1	0.7
R157	1	0.7
R158	1	0.7
R159	1	0.7
R160	1	0.7
R161	0	0.7
R162	0	0.7
R163	1	0.7
R164	1	0.7
R165	1	0.7
R166	1	0.7
R167	0	0.7
R168	1	0.7
R169	1	0.7
R170	1	0.7
R171	0	0.7
R172	1	0.7
R173	1	0.7
R174	1	0.7
R175	1	0.7
R176	1	0.7
R177	1	0.7
R178	1	0.7
R179	1	0.7
R180	1	0.7
R181	1	0.7
R182	1	0.7
R183	1	0.7
R184	1	0.7
R185	1	0.7
R186	1	0.7
R187	1	0.7
R188	1	0.7
R189	1	0.7
R190	1	0.7
R191	1	0.7
R192	1	0.7
R193	1	0.7
R194	1	0.7
R195	0	0.7
R196	1	0.7
R197	1	0.7
R198	1	0.7
R199	1	0.7
R200	1	0.7
R201	1	0.7
R202	1	0.7
R203	1	0.7
R204	1	0.7
R205	1	0.7
R206	1	0.7
R207	1	0.7
R208	1	0.7
R209	1	0.7
R210	1	0.7
R211	1	0.7
R212	1	0.7
R213	1	0.7
R214	1	0.7
R215	1	0.7
R216	1	0.7
R217	1	0.7
R218	1	0.7
R219	1	0.7
R220	0	0.7
R221	0	0.7
R222	0	0.7
R223	0	0.7
R224	1	0.7
R225	1	0.7
R226	1	0.7
R227	1	0.7
R228	1	0.7
R229	1	0.7
R230	1	0.7
R231	1	0.7
R232	1	0.7
R233	0	0.7
R234	0	0.7
R235	0	0.7
R236	1	0.7
R237	0	0.7
R238	0	0.7
R239	0	0.7
R240	0	0.7
R241	0	0.7
R242	0	0.7
R243	0	0.7
R244	0	0.7
R245	1	0.7
R246	0	0.7
R247	0	0.7
R248	0	0.7
R249	0	0.7
R250	0	0.7
R251	1	0.7
R252	1	0.7
R253	0	0.7
R254	0	0.7
R255	1	0.7
R256	1	0.7
R257	0	0.7
R258	0	0.7
R259	0	0.7
R260	0	0.7
R261	0	0.7
R262	0	0.7
R263	0	0.7
R264	0	0.7
R265	0	0.7
R266	0	0.7
R267	0	0.7
R268	0	0.7
R269	0	0.7
R270	0	0.7
R271	0	0.7
R272	0	0.7
R273	0	0.7
R274	0	0.7
R275	0	0.7
R276	0	0.7
R277	0	0.7
R278	0	0.7
R279	0	0.7
R280	0	0.7
R281	0	0.7
R282	0	0.7
R283	0	0.7
R284	0	0.7
R285	0	0.7
R286	0	0.7
R287	0	0.7
R288	0	0.7
R289	0	0.7
R290	0	0.7
R291	0	0.7
R292	0	0.7
R293	0	0.7
R294	0	0.7
R295	0	0.7
R296	0	0.7
R297	0	0.7
R298	0	0.7
R299	0	0.7
R300	0	0.7
R301	0	0.7
R302	0	0.7
R303	0	0.7
R304	0	0.7
R305	0	0.7
R306	0	0.7
R307	0	0.7
R308	0	0.7
R309	0	0.7
R310	0	0.7
R311	0	0.7
R312	0	0.7
R313	0	0.7
R314	0	0.7
R315	0	0.7
R316	0	0.7
R317	0	0.7
R318	0	0.7
R319	0	0.7
R320	0	0.7
R321	0	0.7
R322	0	0.7
R323	0	0.7
R324	0	0.7
R325	0	0.7
R326	0	0.7
R327	0	0.7
R328	0	0.7
R329	0	0.7
R330	0	0.7
R331	0	0.7
R332	0	0.7
R333	0	0.7
R334	0	0.7
R335	0	0.7
R336	0	0.7
R337	0	0.7
R338	0	0.7
R339	0	0.7
R340	0	0.7
R341	0	0.7
R342	0	0.7
R343	0	0.7
R344	0	0.7
R345	1	0.7
R346	1	0.7
R347	1	0.7
R348	1	0.7
R349	1	0.7
R350	1	0.7
R351	1	0.7
R352	1	0.7
R353	1	0.7
R354	1	0.7
R355	1	0.7
R356	1	0.7
R357	1	0.7
R358	1	0.7
R359	1	0.7
R360	1	0.7
R361	1	0.7
R362	1	0.7
R363	1	0.7
R364	1	0.7
R365	1	0.7
R366	1	0.7
R367	1	0.7
R368	1	0.7
R369	1	0.7
R370	1	0.7
R371	1	0.7
R372	0	0.7
R373	1	0.7
R374	1	0.7
R375	1	0.7
R376	0	0.7
R377	0	0.7
R378	0	0.7
R379	0	0.7
R380	1	0.7
R381	0	0.7
R382	1	0.7
R383	1	0.7
R384	1	0.7
R385	1	0.7
R386	0	0.7
R387	0	0.7
R388	0	0.7
R389	0	0.7
R390	0	0.7
R391	0	0.7
R392	0	0.7
R393	0	0.7
R394	0	0.7
R395	0	0.7
R396	0	0.7
R397	0	0.7
R398	0	0.7
R399	0	0.7
R400	0	0.7
R401	0	0.7
R402	0	0.7
R403	0	0.7
R404	1	0.7
R405	1	0.7
R406	0	0.7
R407	0	0.7
R408	1	0.7
R409	1	0.7
R410	0	0.7
R411	1	0.7
R412	1	0.7
R413	0	0.7
R414	0	0.7
R415	0	0.7
R416	0	0.7
R417	0	0.7
R418	0	0.7
R419	0	0.7
R420	0	0.7
R421	0	0.7
R422	1	0.7
R423	0	0.7
R424	0	0.7
R425	1	0.7
R426	0	0.7
R427	0	0.7
R428	0	0.7
R429	0	0.7
R430	0	0.7
R431	0	0.7
R432	1	0.7
R433	1	0.7
R434	1	0.7
R435	1	0.7
R436	1	0.7
R437	1	0.7
R438	1	0.7
R439	0	0.7
R440	0	0.7
R441	0	0.7
R442	0	0.7
R443	0	0.7
R444	0	0.7
R445	0	0.7
R446	1	0.7
R447	1	0.7
R448	1	0.7
R449	1	0.7
R450	0	0.7
R451	1	0.7
R452	0	0.7
R453	1	0.7
R454	1	0.7
R455	1	0.7
R456	1	0.7
R457	1	0.7
R458	0	0.7
R459	0	0.7
R460	1	0.7
R461	1	0.7
R462	0	0.7
R463	1	0.7
R464	1	0.7
R465	1	0.7
R466	1	0.7
R467	1	0.7
R468	0	0.7
R469	1	0.7
R470	1	0.7
R471	1	0.7
R472	1	0.7
R473	1	0.7
R474	1	0.7
R475	1	0.7
R476	1	0.7
R477	0	0.7
R478	0	0.7
R479	1	0.7
R480	0	0.7
R481	0	0.7
R482	0	0.7
R483	0	0.7
R484	0	0.7
R485	0	0.7
R486	0	0.7
R487	1	0.7
R488	0	0.7
R489	0	0.7
R490	0	0.7
R491	0	0.7
R492	0	0.7
R493	1	0.7
R494	1	0.7
R495	0	0.7
R496	0	0.7
R497	0	0.7
R498	1	0.7
R499	0	0.7
R500	0	0.7
R501	0	0.7
R502	0	0.7
R503	0	0.7
R504	0	0.7
R505	1	0.7
R506	0	0.7
R507	0	0.7
R508	0	0.7
R509	0	0.7
R510	0	0.7
R511	0	0.7
R512	1	0.7
R513	0	0.7
R514	0	0.7
R515	0	0.7
R516	0	0.7
R517	0	0.7
R518	0	0.7
R519	0	0.7
R520	0	0.7
R521	0	0.7
R522	0	0.7
R523	0	0.7
R524	0	0.7
R525	1	0.7
R526	0	0.7
R527	1	0.7
R528	1	0.7
R529	1	0.7
R530	1	0.7
R531	1	0.7
R532	1	0.7
R533	0	0.7
R534	1	0.7
R535	1	0.7
R536	1	0.7
R537	1	0.7
R538	1	0.7
R539	1	0.7
R540	1	0.7
R541	0	0.7
R542	1	0.7
R543	0	0.7
R544	0	0.7
R545	1	0.7
R546	1	0.7
R547	0	0.7
R548	0	0.7
R549	0	0.7
R550	0	0.7
R551	0	0.7
R552	0	0.7
R553	0	0.7
R554	0	0.7
R555	0	0.7
R556	0	0.7
R557	0	0.7
R558	0	0.7
R559	0	0.7
R560	0	0.7
R561	0	0.7
R562	0	0.7
R563	0	0.7
R564	0	0.7
R565	0	0.7
R566	1	0.7
R567	1	0.7
R568	1	0.7
R569	1	0.7
R570	1	0.7
R571	1	0.7
R572	1	0.7
R573	1	0.7
R574	1	0.7
R575	1	0.7
R576	1	0.7
R577	1	0.7
R578	1	0.7
R579	0	0.7
R580	0	0.7
R581	0	0.7
R582	0	0.7
R583	0	0.7
R584	1	0.7
R585	0	0.7
R586	0	0.7
R587	0	0.7
R588	0	0.7
R589	0	0.7
R590	0	0.7
R591	0	0.7
R592	0	0.7
R593	0	0.7
R594	0	0.7
R595	1	0.7
R596	1	0.7
R597	1	0.7
R598	1	0.7
R599	1	0.7
R600	1	0.7
R601	1	0.7
R602	1	0.7
R603	1	0.7
R604	1	0.7
R605	1	0.7
R606	0	0.7
R607	0	0.7
R608	1	0.7
R609	1	0.7
R610	1	0.7
R611	1	0.7
R612	1	0.7
R613	1	0.7
R614	1	0.7
R615	0	0.7
R616	0	0.7
R617	0	0.7
R618	0	0.7
R619	0	0.7
R620	0	0.7
R621	0	0.7
R622	1	0.7
R623	1	0.7
R624	1	0.7
R625	1	0.7
R626	1	0.7
R627	1	0.7
R628	0	0.7
R629	1	0.7
R630	1	0.7
R631	1	0.7
R632	1	0.7
R633	1	0.7
R634	1	0.7
R635	1	0.7
R636	1	0.7
R637	1	0.7
R638	1	0.7
R639	1	0.7
R640	1	0.7
R641	0	0.7
R642	1	0.7
R643	1	0.7
R644	1	0.7
R645	0	0.7
R646	1	0.7
R647	1	0.7
R648	1	0.7
R649	1	0.7
R650	1	0.7
R651	1	0.7
R652	1	0.7
R653	1	0.7
R654	1	0.7
R655	1	0.7
R656	1	0.7
R657	1	0.7
R658	1	0.7
R659	1	0.7
R660	1	0.7
R661	1	0.7
R662	1	0.7
R663	1	0.7
R664	1	0.7
R665	1	0.7
R666	1	0.7
R667	1	0.7
R668	1	0.7
R669	1	0.7
R670	1	0.7
R671	1	0.7
R672	1	0.7
R673	1	0.7
R674	1	0.7
R675	1	0.7
R676	1	0.7
R677	1	0.7
R678	1	0.7
R679	1	0.7
R680	1	0.7
R681	1	0.7
R682	1	0.7
R683	1	0.7
R684	1	0.7
R685	1	0.7
R686	1	0.7
R687	1	0.7
R688	1	0.7
R689	1	0.7
R690	1	0.7
R691	1	0.7
R692	1	0.7
R693	1	0.7
R694	1	0.7
R695	1	0.7
R696	1	0.7
R697	1	0.7
R698	1	0.7
R699	0	0.7
R700	0	0.7
R701	0	0.7
R702	0	0.7
R703	1	0.7
R704	1	0.7
R705	1	0.7
R706	1	0.7
R707	1	0.7
R708	1	0.7
R709	1	0.7
R710	1	0.7
R711	1	0.7
R712	0	0.7
R713	1	0.7
R714	1	0.7
R715	1	0.7
R716	1	0.7
R717	1	0.7
R718	1	0.7
R719	0	0.7
R720	1	0.7
R721	1	0.7
R722	1	0.7
R723	0	0.7
R724	1	0.7
R725	0	0.7
R726	0	0.7
R727	0	0.7
R728	1	0.7
R729	1	0.7
R730	0	0.7
R731	1	0.7
R732	1	0.7
R733	1	0.7
R734	1	0.7
R735	1	0.7
R736	1	0.7
R737	1	0.7
R738	1	0.7
R739	1	0.7
R740	0	0.7
R741	1	0.7
R742	1	0.7
R743	1	0.7
R744	1	0.7
R745	1	0.7
R746	1	0.7
R747	0	0.7
R748	1	0.7
R749	1	0.7
R750	1	0.7
R751	1	0.7
R752	1	0.7
R753	1	0.7
R754	1	0.7
R755	1	0.7
R756	1	0.7
R757	1	0.7
R758	0	0.7
R759	1	0.7
R760	1	0.7
R761	1	0.7
R762	1	0.7
R763	1	0.7
R764	1	0.7
R765	1	0.7
R766	1	0.7
R767	1	0.7
R768	0	0.7
R769	0	0.7
R770	0	0.7
R771	0	0.7
R772	0	0.7
R773	1	0.7
R774	0	0.7
R775	1	0.7
R776	1	0.7
R777	1	0.7
R778	1	0.7
R779	1	0.7
R780	1	0.7
R781	1	0.7
R782	1	0.7
R783	1	0.7
R784	1	0.7
R785	1	0.7
R786	1	0.7
R787	1	0.7
R788	1	0.7
R789	1	0.7
R790	1	0.7
R791	0	0.7
R792	0	0.7
R793	0	0.7
R794	0	0.7
R795	0	0.7
R796	0	0.7
R797	0	0.7
R798	1	0.7
R799	1	0.7
R800	0	0.7
R801	0	0.7
R802	0	0.7
R803	0	0.7
R804	0	0.7
R805	0	0.7
R806	0	0.7
R807	0	0.7
R808	0	0.7
R809	0	0.7
R810	0	0.7
R811	0	0.7
R812	0	0.7
R813	1	0.7
R814	1	0.7
R815	0	0.7
R816	0	0.7
R817	1	0.7
R818	0	0.7
R819	0	0.7
R820	0	0.7
R821	0	0.7
R822	0	0.7
R823	0	0.7
R824	0	0.7
R825	1	0.7
R826	0	0.7
R827	0	0.7
R828	0	0.7
R829	0	0.7
R830	0	0.7
R831	1	0.7
R832	1	0.7
R833	0	0.7
R834	0	0.7
R835	0	0.7
R836	1	0.7
R837	0	0.7
R838	0	0.7
R839	0	0.7
R840	0	0.7
R841	0	0.7
R842	0	0.7
R843	1	0.7
R844	0	0.7
R845	0	0.7
R846	0	0.7
R847	0	0.7
R848	0	0.7
R849	0	0.7
R850	1	0.7
R851	0	0.7
R852	0	0.7
R853	0	0.7
R854	0	0.7
R855	0	0.7
R856	0	0.7
R857	0	0.7
R858	0	0.7
R859	1	0.7
R860	1	0.7
R861	1	0.7
R862	1	0.7
R863	1	0.7
R864	1	0.7
R865	1	0.7
R866	1	0.7
R867	1	0.7
R868	1	0.7
R869	0	0.7
R870	1	0.7
R871	0	0.7
R872	0	0.7
R873	0	0.7
R874	0	0.7
R875	0	0.7
R876	0	0.7
R877	0	0.7
R878	1	0.7
R879	0	0.7
R880	0	0.7
R881	0	0.7
R882	0	0.7
R883	0	0.7
R884	1	0.7
R885	1	0.7
R886	0	0.7
R887	0	0.7
R888	0	0.7
R889	0	0.7
R890	0	0.7
R891	0	0.7
R892	0	0.7
R893	1	0.7
R894	1	0.7
R895	0	0.7
R896	0	0.7
R897	0	0.7
R898	0	0.7
R899	0	0.7
R900	0	0.7
R901	1	0.7
R902	0	0.7
R903	0	0.7
R904	1	0.7
R905	1	0.7
R906	1	0.7
R907	1	0.7
R908	0	0.7
R909	0	0.7
R910	0	0.7
R911	1	0.7
R912	1	0.7
R913	0	0.7
R914	1	0.7
R915	1	0.7
R916	0	0.7
R917	0	0.7
R918	0	0.7
R919	0	0.7
R920	0	0.7
R921	0	0.7
R922	1	0.7
R923	1	0.7
R924	1	0.7
R925	0	0.7
R926	1	0.7
R927	0	0.7
R928	1	0.7
R929	1	0.7
R930	1	0.7
R931	1	0.7
R932	1	0.7
R933	1	0.7
R934	1	0.7
R935	0	0.7
R936	1	0.7
R937	0	0.7
R938	0	0.7
R939	1	0.7
R940	0	0.7
R941	0	0.7
R942	0	0.7
R943	0	0.7
R944	0	0.7
R945	0	0.7
R946	0	0.7
R947	1	0.7
R948	0	0.7
R949	0	0.7
R950	0	0.7
R951	0	0.7
R952	0	0.7
R953	1	0.7
R954	1	0.7
R955	0	0.7
R956	0	0.7
R957	0	0.7
R958	1	0.7
R959	0	0.7
R960	0	0.7
R961	0	0.7
R962	0	0.7
R963	0	0.7
R964	0	0.7
R965	1	0.7
R966	0	0.7
R967	0	0.7
R968	0	0.7
R969	0	0.7
R970	0	0.7
R971	0	0.7
R972	1	0.7
R973	0	0.7
R974	0	0.7
R975	0	0.7
R976	0	0.7
R977	0	0.7
R978	0	0.7
R979	0	0.7
R980	0	0.7
R981	1	0.7
R982	1	0.7
R983	1	0.7
R984	1	0.7
R985	1	0.7
R986	1	0.7
R987	0	0.7
R988	1	0.7
R989	1	0.7
R990	1	0.7
R991	1	0.7
R992	1	0.7
R993	1	0.7
R994	1	0.7
R995	0	0.7
R996	0	0.7
R997	0	0.7
R998	0	0.7
R999	0	0.7
R1000	0	0.7
R1001	0	0.7
R1002	0	0.7
R1003	1	0.7
R1004	1	0.7
R1005	1	0.7
R1006	1	0.7
R1007	1	0.7
R1008	1	0.7
R1009	1	0.7
R1010	1	0.7
R1011	1	0.7
R1012	1	0.7
R1013	1	0.7
R1014	1	0.7
R1015	0	0.7
R1016	1	0.7
R1017	1	0.7
R1018	1	0.7
R1019	1	0.7
R1020	1	0.7
R1021	1	0.7
R1022	1	0.7
R1023	1	0.7
R1024	1	0.7
R1025	1	0.7
R1026	1	0.7
R1027	1	0.7
R1028	1	0.7
R1029	1	0.7
R1030	1	0.7
R1031	0	0.7
R1032	1	0.7
R1033	0	0.7
R1034	1	0.7
R1035	0	0.7
R1036	1	0.7
R1037	0	0.7
R1038	1	0.7
R1039	0	0.7
R1040	1	0.7
R1041	0	0.7
R1042	1	0.7
R1043	1	0.7
R1044	1	0.7
R1045	1	0.7
R1046	1	0.7
R1047	0	0.7
R1048	1	0.7
R1049	1	0.7
R1050	1	0.7
R1051	1	0.7
R1052	1	0.7
R1053	1	0.7
R1054	1	0.7
R1055	1	0.7
R1056	1	0.7
R1057	1	0.7
R1058	0	0.7
R1059	0	0.7
R1060	0	0.7
R1061	0	0.7
R1062	1	0.7
R1063	1	0.7
R1064	1	0.7
R1065	1	0.7
R1066	1	0.7
R1067	1	0.7
R1068	1	0.7
R1069	1	0.7
R1070	1	0.7
R1071	1	0.7
R1072	1	0.7
R1073	1	0.7
R1074	1	0.7
R1075	1	0.7
R1076	1	0.7
R1077	1	0.7
R1078	1	0.7
R1079	1	0.7
R1080	1	0.7
R1081	1	0.7
R1082	1	0.7
R1083	1	0.7
R1084	0	0.7
R1085	1	0.7
R1086	1	0.7
R1087	1	0.7
R1088	1	0.7
R1089	1	0.7
R1090	1	0.7
R1091	1	0.7
R1092	1	0.7
R1093	1	0.7
R1094	0	0.7
S0	1	0.7
S1	0	0.7
S2	1	0.7
S3	1	0.7
S4	0	0.7
S5	1	0.7
S6	1	0.7
S7	0	0.7
S8	1	0.7
S9	1	0.7
S10	1	0.7
S11	1	0.7
S12	1	0.7
S13	0	0.7
S14	0	0.7
S15	1	0.7
S16	1	0.7
S17	0	0.7
S18	0	0.7
S19	0	0.7
S20	0	0.7
S21	0	0.7
S22	0	0.7
S23	0	0.7
S24	0	0.7
S25	0	0.7
S26	0	0.7
S27	0	0.7
S28	0	0.7
S29	0	0.7
S30	0	0.7
S31	0	0.7
S32	0	0.7
S33	1	0.7
S34	1	0.7
S35	1	0.7
S36	1	0.7
S37	1	0.7
S38	1	0.7
S39	1	0.7
S40	1	0.7
S41	1	0.7
S42	1	0.7
S43	1	0.7
S44	1	0.7
S45	1	0.7
S46	1	0.7
S47	1	0.7
S48	1	0.7
S49	1	0.7
S50	1	0.7
S51	1	0.7
S52	1	0.7
S53	1	0.7
S54	1	0.7
S55	1	0.7
S56	1	0.7
S57	1	0.7
S58	0	0.7
S59	1	0.7
S60	1	0.7
S61	1	0.7
S62	0	0.7
S63	1	0.7
S64	1	0.7
S65	1	0.7
S66	1	0.7
S67	0	0.7
S68	1	0.7
S69	0	0.7
S70	1	0.7
S71	1	0.7
S72	0	0.7
S73	1	0.7
S74	0	0.7
S75	1	0.7
S76	1	0.7
S77	1	0.7
S78	1	0.7
S79	1	0.7
S80	1	0.7
S81	1	0.7
S82	0	0.7
S83	1	0.7
S84	1	0.7
S85	1	0.7
S86	1	0.7
S87	1	0.7
S88	1	0.7
S89	1	0.7
S90	0	0.7
S91	1	0.7
S92	1	0.7
S93	1	0.7
S94	1	0.7
S95	0	0.7
S96	1	0.7
S97	1	0.7
S98	1	0.7
S99	1	0.7
S100	1	0.7
S101	1	0.7
S102	1	0.7
S103	1	0.7
S104	0	0.7
S105	1	0.7
S106	0	0.7
S107	0	0.7
S108	1	0.7
S109	1	0.7
S110	0	0.7
S111	1	0.7
S112	0	0.7
S113	1	0.7
S114	0	0.7
S115	1	0.7
S116	0	0.7
S117	1	0.7
S118	1	0.7
S119	1	0.7
S120	1	0.7
S121	1	0.7
S122	1	0.7
S123	1	0.7
S124	1	0.7
S125	1	0.7
S126	0	0.7
S127	1	0.7
S128	1	0.7
S129	0	0.7
S130	1	0.7
S131	1	0.7
S132	1	0.7
S133	1	0.7
S134	1	0.7
S135	1	0.7
S136	1	0.7
S137	1	0.7
S138	1	0.7
S139	1	0.7
S140	1	0.7
S141	1	0.7
S142	1	0.7
S143	1	0.7
S144	1	0.7
S145	1	0.7
S146	0	0.7
S147	1	0.7
S148	1	0.7
S149	1	0.7
S150	1	0.7
S151	1	0.7
S152	1	0.7
S153	1	0.7
S154	1	0.7
S155	1	0.7
S156	1	0.7
S157	1	0.7
S158	1	0.7
S159	1	0.7
S160	0	0.7
S161	1	0.7
S162	1	0.7
S163	1	0.7
S164	1	0.7
S165	0	0.7
S166	1	0.7
S167	1	0.7
S168	1	0.7
S169	1	0.7
S170	1	0.7
S171	1	0.7
S172	1	0.7
S173	1	0.7
S174	0	0.7
S175	1	0.7
S176	1	0.7
S177	1	0.7
S178	0	0.7
S179	1	0.7
S180	1	0.7
S181	0	0.7
S182	0	0.7
S183	0	0.7
S184	0	0.7
S185	0	0.7
S186	0	0.7
S187	0	0.7
S188	0	0.7
S189	1	0.7
S190	1	0.7
S191	1	0.7
S192	1	0.7
S193	0	0.7
S194	1	0.7
S195	1	0.7
S196	1	0.7
S197	1	0.7
S198	1	0.7
S199	1	0.7
S200	1	0.7
S201	0	0.7
S202	1	0.7
S203	1	0.7
S204	1	0.7
S205	1	0.7
S206	1	0.7
S207	0	0.7
S208	0	0.7
S209	0	0.7
S210	1	0.7
S211	0	0.7
S212	0	0.7
S213	0	0.7
S214	0	0.7
S215	0	0.7
S216	1	0.7
S217	1	0.7
S218	1	0.7
S219	0	0.7
S220	1	0.7
S221	1	0.7
S222	1	0.7
S223	1	0.7
S224	1	0.7
S225	1	0.7
S226	1	0.7
S227	1	0.7
S228	1	0.7
S229	1	0.7
S230	1	0.7
S231	1	0.7
S232	1	0.7
S233	1	0.7
S234	1	0.7
S235	1	0.7
S236	1	0.7
S237	1	0.7
S238	1	0.7
S239	1	0.7
S240	1	0.7
S241	1	0.7
S242	1	0.7
S243	1	0.7
S244	1	0.7
S245	1	0.7
S246	1	0.7
S247	1	0.7
S248	1	0.7
S249	0	0.7
S250	1	0.7
S251	1	0.7
S252	1	0.7
S253	1	0.7
S254	1	0.7
S255	1	0.7
S256	1	0.7
S257	1	0.7
S258	1	0.7
S259	0	0.7
S260	1	0.7
S261	1	0.7
S262	0	0.7
S263	0	0.7
S264	0	0.7
S265	0	0.7
S266	0	0.7
S267	0	0.7
S268	0	0.7
S269	0	0.7
S270	0	0.7
S271	1	0.7
S272	1	0.7
S273	0	0.7
S274	0	0.7
S275	0	0.7
S276	0	0.7
S277	0	0.7
S278	0	0.7
S279	0	0.7
S280	1	0.7
S281	1	0.7
S282	1	0.7
S283	0	0.7
S284	1	0.7
S285	1	0.7
S286	1	0.7
S287	1	0.7
S288	1	0.7
S289	0	0.7
S290	1	0.7
S291	0	0.7
S292	0	0.7
S293	0	0.7
S294	1	0.7
S295	0	0.7
S296	0	0.7
S297	0	0.7
S298	0	0.7
S299	1	0.7
S300	0	0.7
S301	0	0.7
S302	1	0.7
S303	1	0.7
S304	1	0.7
S305	1	0.7
S306	1	0.7
S307	1	0.7
S308	1	0.7
S309	1	0.7
S310	0	0.7
S311	1	0.7
S312	0	0.7
S313	1	0.7
S314	0	0.7
S315	1	0.7
S316	0	0.7
S317	1	0.7
S318	1	0.7
S319	1	0.7
S320	0	0.7
S321	0	0.7
S322	0	0.7
S323	0	0.7
S324	0	0.7
S325	0	0.7
S326	0	0.7
S327	0	0.7
S328	0	0.7
S329	0	0.7
S330	1	0.7
S331	0	0.7
S332	1	0.7
S333	1	0.7
S334	1	0.7
S335	1	0.7
S336	1	0.7
S337	1	0.7
S338	0	0.7
S339	1	0.7
S340	1	0.7
S341	0	0.7
S342	0	0.7
S343	0	0.7
S344	0	0.7
S345	1	0.7
S346	0	0.7
S347	1	0.7
S348	1	0.7
S349	0	0.7
S350	0	0.7
S351	0	0.7
S352	0	0.7
S353	0	0.7
S354	0	0.7
S355	1	0.7
S356	0	0.7
S357	1	0.7
S358	1	0.7
S359	0	0.7
S360	0	0.7
S361	0	0.7
S362	0	0.7
S363	1	0.7
S364	1	0.7
S365	1	0.7
S366	1	0.7
S367	1	0.7
S368	1	0.7
S369	1	0.7
S370	0	0.7
S371	0	0.7
S372	0	0.7
S373	0	0.7
S374	1	0.7
S375	1	0.7
S376	0	0.7
S377	0	0.7
S378	0	0.7
S379	0	0.7
S380	0	0.7
S381	0	0.7
S382	1	0.7
S383	1	0.7
S384	0	0.7
S385	0	0.7
S386	0	0.7
S387	0	0.7
S388	0	0.7
S389	0	0.7
S390	1	0.7
S391	1	0.7
S392	0	0.7
S393	0	0.7
S394	0	0.7
S395	0	0.7
S396	0	0.7
S397	0	0.7
S398	1	0.7
S399	1	0.7
S400	0	0.7
S401	0	0.7
S402	0	0.7
S403	0	0.7
S404	0	0.7
S405	0	0.7
S406	0	0.7
S407	0	0.7
S408	0	0.7
S409	1	0.7
S410	1	0.7
S411	1	0.7
S412	1	0.7
S413	1	0.7
S414	0	0.7
S415	1	0.7
S416	0	0.7
S417	1	0.7
S418	1	0.7
S419	1	0.7
S420	1	0.7
S421	1	0.7
S422	1	0.7
S423	1	0.7
S424	1	0.7
S425	1	0.7
S426	1	0.7
S427	1	0.7
S428	1	0.7
S429	1	0.7
S430	1	0.7
S431	1	0.7
S432	1	0.7
S433	1	0.7
S434	1	0.7
S435	1	0.7
S436	1	0.7
S437	1	0.7
S438	1	0.7
S439	1	0.7
S440	1	0.7
S441	1	0.7
S442	1	0.7
S443	1	0.7
S444	1	0.7
S445	1	0.7
S446	1	0.7
S447	1	0.7
S448	1	0.7
S449	1	0.7
S450	0	0.7
S451	1	0.7
S452	0	0.7
S453	1	0.7
S454	0	0.7
S455	1	0.7
S456	1	0.7
S457	1	0.7
S458	1	0.7
S459	1	0.7
S460	0	0.7
S461	1	0.7
S462	0	0.7
S463	1	0.7
S464	1	0.7
S465	1	0.7
S466	1	0.7
S467	1	0.7
S468	1	0.7
S469	0	0.7
S470	1	0.7
S471	1	0.7
S472	1	0.7
S473	1	0.7
S474	1	0.7
S475	1	0.7
S476	1	0.7
S477	1	0.7
S478	0	0.7
S479	1	0.7
S480	1	0.7
S481	1	0.7
S482	1	0.7
S483	1	0.7
S484	1	0.7
S485	1	0.7
S486	1	0.7
S487	1	0.7
S488	1	0.7
S489	1	0.7
S490	1	0.7
S491	0	0.7
S492	1	0.7
S493	0	0.7
S494	0	0.7
S495	0	0.7
S496	0	0.7
S497	1	0.7
S498	0	0.7
S499	0	0.7
S500	0	0.7
S501	0	0.7
S502	0	0.7
S503	0	0.7
S504	0	0.7
S505	0	0.7
S506	0	0.7
S507	0	0.7
S508	0	0.7
S509	0	0.7
S510	0	0.7
S511	0	0.7
S512	1	0.7
S513	1	0.7
S514	1	0.7
S515	1	0.7
S516	1	0.7
S517	1	0.7
S518	1	0.7
S519	1	0.7
S520	1	0.7
S521	1	0.7
S522	1	0.7
S523	1	0.7
S524	1	0.7
S525	1	0.7
S526	1	0.7
S527	1	0.7
S528	0	0.7
S529	0	0.7
S530	0	0.7
S531	0	0.7
S532	1	0.7
S533	1	0.7
S534	1	0.7
S535	1	0.7
S536	1	0.7
S537	1	0.7
S538	1	0.7
S539	1	0.7
S540	1	0.7
S541	1	0.7
S542	1	0.7
S543	1	0.7
S544	1	0.7
S545	1	0.7
S546	1	0.7
S547	0	0.7
S548	1	0.7
S549	1	0.7
S550	1	0.7
S551	1	0.7
S552	1	0.7
S553	1	0.7
S554	1	0.7
S555	1	0.7
S556	1	0.7
S557	0	0.7
S558	1	0.7
S559	1	0.7
S560	1	0.7
S561	1	0.7
S562	1	0.7
S563	1	0.7
S564	1	0.7
S565	1	0.7
S566	1	0.7
S567	1	0.7
S568	1	0.7
S569	1	0.7
S570	1	0.7
S571	1	0.7
S572	1	0.7
S573	0	0.7
S574	1	0.7
S575	1	0.7
S576	1	0.7
S577	1	0.7
S578	1	0.7
S579	1	0.7
S580	1	0.7
S581	1	0.7
S582	1	0.7
S583	1	0.7
S584	1	0.7
S585	1	0.7
S586	1	0.7
S587	0	0.7
S588	1	0.7
S589	1	0.7
S590	1	0.7
S591	1	0.7
S592	0	0.7
S593	1	0.7
S594	1	0.7
S595	1	0.7
S596	1	0.7
S597	1	0.7
S598	0	0.7
S599	1	0.7
S600	1	0.7
S601	1	0.7
S602	1	0.7
S603	1	0.7
S604	1	0.7
S605	1	0.7
S606	1	0.7
S607	1	0.7
S608	1	0.7
S609	1	0.7
S610	1	0.7
S611	1	0.7
S612	1	0.7
S613	1	0.7
S614	1	0.7
S615	1	0.7
S616	1	0.7
S617	1	0.7
S618	1	0.7
S619	1	0.7
S620	1	0.7
S621	1	0.7
S622	0	0.7
S623	1	0.7
S624	0	0.7
S625	1	0.7
S626	1	0.7
S627	1	0.7
S628	1	0.7
S629	0	0.7
S630	1	0.7
S631	1	0.7
S632	0	0.7
S633	1	0.7
S634	1	0.7
S635	1	0.7
S636	1	0.7
S637	0	0.7
S638	1	0.7
S639	1	0.7
S640	1	0.7
S641	0	0.7
S642	1	0.7
S643	1	0.7
S644	1	0.7
S645	1	0.7
S646	1	0.7
S647	0	0.7
S648	0	0.7
S649	1	0.7
S650	1	0.7
S651	1	0.7
S652	1	0.7
S653	0	0.7
S654	1	0.7
S655	1	0.7
S656	1	0.7
S657	0	0.7
S658	1	0.7
S659	1	0.7
S660	1	0.7
S661	1	0.7
S662	1	0.7
S663	0	0.7
S664	0	0.7
S665	1	0.7
S666	1	0.7
S667	1	0.7
S668	0	0.7
S669	1	0.7
S670	1	0.7
S671	0	0.7
S672	1	0.7
S673	1	0.7
S674	1	0.7
S675	1	0.7
S676	1	0.7
S677	1	0.7
S678	1	0.7
S679	1	0.7
S680	1	0.7
S681	1	0.7
S682	1	0.7
S683	1	0.7
S684	1	0.7
S685	0	0.7
S686	1	0.7
S687	1	0.7
S688	1	0.7
S689	1	0.7
S690	1	0.7
S691	1	0.7
S692	1	0.7
S693	0	0.7
S694	1	0.7
S695	1	0.7
S696	1	0.7
S697	1	0.7
S698	0	0.7
S699	1	0.7
S700	1	0.7
S701	1	0.7
S702	1	0.7
S703	1	0.7
S704	1	0.7
S705	1	0.7
S706	1	0.7
S707	1	0.7
S708	1	0.7
S709	1	0.7
S710	1	0.7
S711	1	0.7
S712	1	0.7
S713	1	0.7
S714	1	0.7
S715	1	0.7
S716	1	0.7
S717	1	0.7
S718	1	0.7
S719	1	0.7
S720	1	0.7
S721	1	0.7
S722	1	0.7
S723	1	0.7
S724	1	0.7
S725	1	0.7
S726	1	0.7
S727	1	0.7
S728	1	0.7
S729	0	0.7
S730	0	0.7
S731	0	0.7
S732	0	0.7
S733	0	0.7
S734	0	0.7
S735	0	0.7
S736	0	0.7
S737	0	0.7
S738	0	0.7
S739	1	0.7
S740	0	0.7
S741	1	0.7
S742	0	0.7
S743	1	0.7
S744	1	0.7
S745	1	0.7
S746	0	0.7
S747	0	0.7
S748	0	0.7
S749	0	0.7
S750	0	0.7
S751	0	0.7
S752	0	0.7
S753	1	0.7
S754	1	0.7
S755	1	0.7
S756	1	0.7
S757	1	0.7
S758	1	0.7
S759	0	0.7
S760	1	0.7
S761	1	0.7
S762	1	0.7
S763	1	0.7
S764	1	0.7
S765	1	0.7
S766	1	0.7
S767	1	0.7
S768	1	0.7
S769	1	0.7
S770	0	0.7
S771	1	0.7
S772	1	0.7
S773	1	0.7
S774	1	0.7
S775	1	0.7
S776	1	0.7
S777	1	0.7
S778	1	0.7
S779	1	0.7
S780	1	0.7
S781	1	0.7
S782	1	0.7
S783	1	0.7
S784	0	0.7
S785	1	0.7
S786	1	0.7
S787	1	0.7
S788	1	0.7
S789	1	0.7
S790	1	0.7
S791	1	0.7
S792	1	0.7
S793	1	0.7
S794	1	0.7
S795	1	0.7
S796	1	0.7
S797	0	0.7
S798	0	0.7
S799	0	0.7
S800	0	0.7
S801	0	0.7
S802	0	0.7
S803	0	0.7
S804	1	0.7
S805	1	0.7
S806	0	0.7
S807	0	0.7
S808	0	0.7
S809	0	0.7
S810	0	0.7
S811	0	0.7
S812	0	0.7
S813	1	0.7
S814	1	0.7
S815	0	0.7
S816	0	0.7
S817	0	0.7
S818	0	0.7
S819	0	0.7
S820	0	0.7
S821	0	0.7
S822	1	0.7
S823	1	0.7
S824	0	0.7
S825	0	0.7
S826	0	0.7
S827	0	0.7
S828	0	0.7
S829	0	0.7
S830	0	0.7
S831	0	0.7
S832	1	0.7
S833	1	0.7
S834	1	0.7
S835	1	0.7
S836	1	0.7
S837	1	0.7
S838	1	0.7
S839	1	0.7
S840	1	0.7
S841	1	0.7
S842	1	0.7
S843	1	0.7
S844	1	0.7
S845	1	0.7
S846	1	0.7
S847	1	0.7
S848	1	0.7
S849	1	0.7
S850	0	0.7
S851	1	0.7
S852	1	0.7
S853	1	0.7
S854	1	0.7
S855	1	0.7
S856	0	0.7
S857	1	0.7
S858	1	0.7
S859	1	0.7
S860	0	0.7
S861	1	0.7
S862	1	0.7
S863	1	0.7
S864	1	0.7
S865	0	0.7
S866	1	0.7
S867	0	0.7
S868	1	0.7
S869	1	0.7
S870	1	0.7
S871	1	0.7
S872	1	0.7
S873	0	0.7
S874	1	0.7
S875	0	0.7
S876	1	0.7
S877	0	0.7
S878	1	0.7
S879	1	0.7
S880	1	0.7
S881	1	0.7
S882	1	0.7
S883	1	0.7
S884	1	0.7
S885	1	0.7
S886	1	0.7
S887	1	0.7
S888	1	0.7
S889	1	0.7
S890	1	0.7
S891	1	0.7
S892	1	0.7
S893	1	0.7
S894	1	0.7
S895	1	0.7
S896	1	0.7
S897	1	0.7
S898	1	0.7
S899	1	0.7
S900	1	0.7
S901	0	0.7
S902	0	0.7
S903	0	0.7
S904	0	0.7
[truncated: 1,158 more rows]
