# Supplementary material for: Identification of periodic attractors in Boolean networks using a priori information
Source: PLoS Comput Biol. 2022 Jan 14;18(1):e1009702. doi: 10.1371/journal.pcbi.1009702 (PMC8803189; doi:10.1371/journal.pcbi.1009702)
Supplement: S3 File — (ZIP) [file pcbi.1009702.s003.zip › network_exp/README.txt]

This README describes the workflow for the detection of periodic attractors in two Boolean networks using the AttPriori algorithm presented in the study Münzner & Mori et al. "Identification of periodic attractors in Boolean networks using a priori information". The implemented AttPriori algorithm and auxiliary files can be found in the GitHub AttPrior repository [1].

We provide a general overview of the workflow: How to use the AttPriori algorithm, and how to simulate the newly detected attractors. For details, please refer to the 'Materials and Methods' section in the main paper.

We use the AttPriori algorithm [2] for the analysis of two networks, an angiogenesis network [3] and a cell cycle control network [4].

####################################
#      List of files	            #
####################################
This archive contains a README.txt file and two directories with the following content:

network_files directory:
------------------------
- 2017_Weinstein_fullMod_setON_initVals_sorted_1_p070.csv
- 2017_Weinstein_fullMod_setON_initVals_sorted_1_p070.txt
- 2019_Muenzner_initVals_p070070.csv
- 2019_Muenzner_initVals_p070070.txt

Rscript directory:
------------------
- network_simulation.R

####################################
#          Overview		    #
####################################

The implemented AttPriori algorithm may be obtained from the AttPrior GitHub repository [2]. The "attprior2.c" file must be saved, and then compiled using the following command [7]:
cc -o attprior2 attprior2.c -lm

To calculate attractors of a network using the AttPriori algorithm, two input files are necessary: a network file, and a file containing initial values with a priori information.

The network file should follow the boolnet format compatible with the BoolNet R package [5].
The initial values file in txt format must contain three columns: a column with node names, a column with Booleans value corresponding to the initial state of the nodes (0 or 1), a column with a priori information (a value between 0≤x≤1).
Here, we provide initial value files with a priori values of 0.7 for both networks. The initial values and a priori values can be changed to any desired value.
In total, up to three different a priori probabilities may be used.

Running the program will generate a new file which contains the detected point and periodic attractors of the analyzed network.
This output file can then be used for further analysis, for example by simulating the network in R using the BoolNet package [3]. 

PART 1 contains information about how to analyze the angiogenesis network [3].
PART 2 contains information about how to analyze the cell cycle control network [4].

####################################
# PART 1:   Angiogenesis network   #
####################################

--------------------------------------------------------------------------------------------------

## Prerequisites
Boolnet file (the network file):
Download the original network from [6] and save the file, for example as "angiogenesis_network.boolnet".
Change the order of components according to the order in the "2017_Weinstein_fullMod_setON_initVals_sorted_1_p070.txt" file. 
In this network, 10 genes have constant activity, following either of these rules:
X, 1
Y, 0

In your network file, replace the activity value (0 or 1) with the name of the gene like this:
X, 1 -> X, X
Y, 0, -> Y, Y

Initial values:
network_files/2017_Weinstein_fullMod_setON_initVals_sorted_1_p070.txt

This file contains initial values for the first typical microenvironment and 10 other genes with fixed values as defined in the original study with a priori values set to 1. The remaining initial values are set to 1 and have a priori values of 0.7.

--------------------------------------------------------------------------------------------------

## Compile attprior2.c [7]

Before compiling, change the default length for node names from 10 to 15 in line 28.
Change from 
#define MAXNAMELEN	10
to 
#define MAXNAMELEN	15

You can change the default output file name by replacing the file name on line 222 with a name of your choice, and compile the C-file.

Depending on your operating system, use one of the following commands for compilation:
cc -o attprior2 attprior2.c -lm
cc -o attprior2 -lm attprior2.c 

--------------------------------------------------------------------------------------------------

## Run AttPrior to calculate attractors

Run non verbose
./attprior2 angiogenesis_network.boolnet  2017_Weinstein_fullMod_setON_initVals_sorted_1_p070.txt >attlog

Run verbose
./attprior2 angiogenesis_network.boolnet  2017_Weinstein_fullMod_setON_initVals_sorted_1_p070.txt

[Output] (default output file name)
"found_attractors.txt"

--------------------------------------------------------------------------------------------------

## Attractor analysis

Any detected attractor from the previous step can be used for further analysis.
Save the attractor of interest to a new initial values file as csv with two columns: node names, attractor of interest.
For a test run, you can use the provided "2017_Weinstein_fullMod_setON_initVals_sorted_1_p070.csv" and remove the third column.
 
For simulation of the network using the detected attractor, use the R-script "network_simulation.R" in the Rscript directory.

--------------------------------------------------------------------------------------------------

######################################
# PART 2: Cell cycle control network #
######################################

--------------------------------------------------------------------------------------------------

## Prerequisites
Boolnet file (the network file):
Download the network file "Supplementary Data 3" from the original publication [8] and save the file, for example as "cellcycle_network.boolnet".

Initial values:
network_files/2019_Muenzner_initVals_p070070.txt

These initial values correspond to a previously found periodic attractor with period 186. The a priori values are set to 0.7.

--------------------------------------------------------------------------------------------------

## Compile attprior2.c [7]

You can change the default output file name by replacing the file name on line 222 with a name of your choice, and compile the C-file.

Depending on your operating system, use one of the following commands for compilation:
cc -o attprior2 attprior2.c -lm
cc -o attprior2 -lm attprior2.c 

--------------------------------------------------------------------------------------------------

## Run AttPrior to calculate attractors

Run non verbose
./attprior2 cellcycle_network.boolnet  2019_Muenzner_initVals_p070070.txt >attlog

Run verbose
./attprior2 cellcycle_network.boolnet  2019_Muenzner_initVals_p070070.txt

[Output] (default output file name)
"found_attractors.txt"

--------------------------------------------------------------------------------------------------

## Attractor analysis

Any detected attractor from the previous step can be used for further analysis.
Save the attractor of interest to a new initial values file as csv with two columns: node names, attractor of interest.
For a test run, you can use the provided "2019_Muenzner_initVals_p070070.csv" and remove the third column.

For simulation of the network using the detected attractor, use the R-script "network_simulation.R" in the Rscript directory.

--------------------------------------------------------------------------------------------------

# References
[1] https://github.com/takutsu5/AttPrior

[2] https://github.com/takutsu5/AttPrior/blob/master/attprior2.c

[3] Weinstein N, Mendoza L, Gitler I, Klapp J. A Network Model to Explore the Effect of the Micro-environment on Endothelial Cell Behavior during Angiogenesis. Front Physiol. 2017 Nov 27;8:960. doi: 10.3389/fphys.2017.00960. PMID: 29230182; PMCID: PMC5711888.

[4] Münzner U, Klipp E, Krantz M. A comprehensive, mechanistically detailed, and executable model of the cell division cycle in Saccharomyces cerevisiae. Nat Commun. 2019 Mar 21;10(1):1308. doi: 10.1038/s41467-019-08903-w. PMID: 30899000; PMCID: PMC6428898.

[5] Müssel C, Hopfensitz M, Kestler HA. BoolNet--an R package for generation, reconstruction and analysis of Boolean networks. Bioinformatics. 2010 May 15;26(10):1378-80. doi: 10.1093/bioinformatics/btq124. Epub 2010 Apr 7. PMID: 20378558.

[6] https://github.com/NathanWeinstein/Angiogenesis-Model/blob/master/angiofull.net

[7] If the following warning is displayed, please ignore it. The program will be compiled.
attprior2.c: In function ‘get_bool’:
attprior2.c:973:28: warning: format ‘%s’ expects argument of type ‘char *’, but argument 3 has type ‘int’ [-Wformat=]
  973 |   printf("Error01 in %s : %s\n",str,str[idx]);
      |                           ~^        ~~~~~~~~
      |                            |           |
      |                            char *      int
      |                           %d

[8] https://www.nature.com/articles/s41467-019-08903-w#Sec16
