# Supplementary material for: Identification of periodic attractors in Boolean networks using a priori information
Source: PLoS Comput Biol. 2022 Jan 14;18(1):e1009702. doi: 10.1371/journal.pcbi.1009702 (PMC8803189; doi:10.1371/journal.pcbi.1009702)
Supplement: S3 File — (ZIP) [file pcbi.1009702.s003.zip › network_exp/Rscript/network_simulation.R]

options(stringsAsFactors = F)
# Load library
library(BoolNet)

# set working directory
setwd("/path/to/network_files")

# Load network
# Insert 'targets, factors' as first line to the boolnet file
network <- loadNetwork("network.boolnet", symbolic=TRUE)

# Load initial values from attractor detection step saved as csv
# Here: provided initial values used, replace with detected attractor
initStates <- read.csv('initVals.csv', header=F) 
initStates <- initStates[,2]

# Calculate attractor using an initial state
path <- getPathToAttractor(network,initStates)

# Plot 
plotSequence(sequence=path)
